# Supplementary material for: Clinical and Optical Coherence Tomography Evidence of Aqueous Humor Flow from the Suprachoroidal Space to Conjunctival Lymphatics
Source: Vision (Basel). 2023 Sep 5;7(3):59. doi: 10.3390/vision7030059 (PMC10536777; doi:10.3390/vision7030059)
Supplement: Supplementary file 1 [file vision-07-00059-s001.zip]

Archive with 3 entries (3 files):
- Supplemental Table S1.pdf
- Video S1_Case 2_ 1 month after surgery, CLVs in superior temporal quadrant.mp4
- Video S2_Case 2_12 months after surgery, CLVs in superior nasal quadrant..mp4
